# Supplementary material for: Nc886 is epigenetically repressed in prostate cancer and acts as a tumor suppressor through the inhibition of cell growth
Source: BMC Cancer. 2018 Feb 2;18:127. doi: 10.1186/s12885-018-4049-7 (PMC5797390; doi:10.1186/s12885-018-4049-7)
Supplement: Supplementary file 3 — Correlation of the expression of the DNMTs with nc886 TSS200 methylation level in TCGA-PRAD tumor samples. (XLSX 9 kb) [file 12885_2018_4049_MOESM3_ESM.xlsx]

## Sheet: Sheet1
Additional file 3: Table S1
			nc886 TSS 200 nt average methylation and gene expression
Gene	FC PRAD T/N	p-value FC PRAD T/N	spearman correlation FC PRAD T/N	p-value correlation FC PRAD T/N	spearman correlation PRAD T	p-value correlation PRAD T	FC HCT116 KD/WT
DNMT1	1.08757	0.172	0.1563	0.3774	-0.07357	0.2061	0.761126
DNMT3A	1.38711	P<0,0001	0.1887	0.2852	0.2577	P<0,0001	N.A.
DNMT3B	1.3336	0.1296	0.4402	0.0092	0.1953	0.0007	0.761671
DNMT3A/B	1.38331	P<0,0001	0.2483	0.1568	0.2651	P<0,0001	N.A.
					N.A. = Not Available
