# Supplementary material for: Nc886 is epigenetically repressed in prostate cancer and acts as a tumor suppressor through the inhibition of cell growth
Source: BMC Cancer. 2018 Feb 2;18:127. doi: 10.1186/s12885-018-4049-7 (PMC5797390; doi:10.1186/s12885-018-4049-7)
Supplement: Supplementary file 4 — Correlation of the differentially expressed genes identified in a knock down of nc886 in esophageal, gastric and thyroid cell lines and nc886 TSS200 methylation level in TCGA-PRAD tumor samples. (XLSX 11 kb) [file 12885_2018_4049_MOESM4_ESM.xlsx]

## Sheet: Sheet1
Additional file 4: Table S2
						nc886 TSS 200 nt average methylation and gene expression
	nc886 KO cancer cell line vs wt
Genes Name	Esophagus	Gastric	Thyroid	FC PRAD T/N	p-value FC PRAD T/N	spearman correlation PRAD T	p-value correlation PRAD T
ADM	-	Up	-	0.864222	0.4232	-0.1402	0.0156
ADRB2	-	Up	-	1.53548	P<0,0001	0.1107	0.0566
ANLN	-	-	Down	1.94668	0.0021	0.05218	0.3702
CBX3	-	-	Down	1.18982	0.01	0.3797	P<0,0001
CDKN1A	-	Up	-	0.736031	0.0445	-0.326	P<0,0001
CDKN2C	-	-	Up	0.83546	0.1237	-0.08864	0.1275
CEBPD	Up	-	-	0.977839	0.8686	-0.2564	P<0,0001
CTGF	-	Up	-	0.744582	0.0678	-0.2844	P<0,0001
CXCL10	Up	-	-	1.75365	0.0041	-0.05005	0.3901
DUSP1	-	Up	-	0.713961	0.0032	-0.2409	P<0,0001
EDN1	-	Up	-	0.938656	0.5939	-0.3424	P<0,0001
FOS	Up	Up	-	0.839041	0.3688	-0.2908	P<0,0001
FOSB	Up	-	-	0.887362	0.7541	-0.2579	P<0,0001
FOSL1	Up	-	-	0.305432	0.1054	-0.3058	P<0,0001
GADD45A	Up	-	-	0.5	P<0,0001	-0.3499	P<0,0001
GADD45B	Up	-	-	0.748762	0.1039	-0.2229	0.0001
GADD45G	-	Up	-	1.41296	0.0592	0.01981	0.7339
HES1	-	Up	-	0.877035	0.2344	0.09728	0.0943
ID2	-	Up	-	0.553034	P<0,0001	-0.1666	0.004
IER3	-	Up	-	NA	NA	NA	NA
IFIT2	Up	-	-	0.830325	0.3859	-0.3037	P<0,0001
IFNB1	Up	-	-	NA	NA	NA	NA
IRF1	Up	-	-	0.790599	0.1013	-0.3345	P<0,0001
ISG20L1	Up	-	-	NA	NA	NA	NA
KLF2	-	-	Up	0.776555	0.0364	-0.3167	P<0,0001
KLF6	-	Up	-	0.864394	0.2587	-0.2566	P<0,0001
MAFB	-	Up	-	0.949799	0.5635	-0.1457	0.0119
MX1	Up	-	-	0.681873	0.0004	-0.3928	P<0,0001
MYC	-	Up	-	1.87465	P<0,0001	0.08221	0.1576
NFKBIA	Up	-	-	0.741924	P<0,0001	-0.292	P<0,0001
NREP/C5orf13	-	-	Down	NA	NA	NA	NA
OBFC2A	Up	-	-	0.726496	0.0329	-0.1364	0.0187
PPP1R15A	Up	-	-	0.682447	0.0322	-0.1761	0.0023
RAC1	-	-	Down	0.961064	0.1988	0.007644	0.8956
RHOB	-	Up	-	0.488304	P<0,0001	-0.4684	P<0,0001
SGK1	-	Up	-	0.565352	0.0044	-0.388	P<0,0001
TNFAIP3	Up	-	-	0.714671	0.0107	-0.4249	P<0,0001
VGLL2	-	-	Down	0.111163	0.1241	-0.1702	0.0033
