# Supplementary material for: Nc886 is epigenetically repressed in prostate cancer and acts as a tumor suppressor through the inhibition of cell growth
Source: BMC Cancer. 2018 Feb 2;18:127. doi: 10.1186/s12885-018-4049-7 (PMC5797390; doi:10.1186/s12885-018-4049-7)
Supplement: Supplementary file 5 — Correlation of the expression of PrCa cell-cycle progression gene signature (CCP) and nc886 TSS200 methylation level in TCGA-PRAD tumor samples. (XLSX 10 kb) [file 12885_2018_4049_MOESM5_ESM.xlsx]

## Sheet: Sheet1
		Additional file 5: Table S3
					nc886 TSS 200 nt average methylation and gene expression
		Genes Name	FC PRAD T/N	p-value FC PRAD T/N	spearman correlation	p-value correlation
		ASF1B	2.02835	0.001	0.1862	0.0013
		ASPM	3.10604	0.0018	0.1017	0.08
		BIRC5	2.90834	0.0003	0.2445	P<0,0001
		BUB1	3.01875	P<0,0001	0.2065	0.0003
		CDC20	2.64533	0.0014	0.2397	P<0,0001
		CDCA3	2.04265	0.0002	0.2339	P<0,0001
		CDCA8	2.41461	P<0,0001	0.2068	0.0003
		CDKN3	2.17291	0.0021	0.1974	0.0006
		CENPF	3.19407	0.0006	0.1793	0.0019
		CENPM	2.68594	P<0,0001	0.2605	P<0,0001
		CEP55	2.48913	P<0,0001	0.1198	0.0391
		DLGAP5	3.34286	0.0013	0.1678	0.0037
		DTL	1.60978	0.0109	0.09047	0.1198
		FOXM1	2.64282	P<0,0001	0.2395	P<0,0001
		KIAA0101	1.87488	0.0027	0.2136	0.0002
		KIF11	1.95108	P<0,0001	0.1176	0.0428
		KIF20	3.16381	0.0003	0.1694	0.0034
		MCM10	2.24826	0.0191	0.1397	0.0159
		NUSAP1	1.84774	0.0118	0.1903	0.001
		PBK	2.59088	0.0002	0.1636	0.0047
		PLK1	2.83685	0.0034	0.1914	0.0009
		PRC1	2.00556	P<0,0001	0.2172	0.0002
		PTTG1	1.80554	0.0029	0.1921	0.0009
		RAD51	1.65045	0.0016	0.09535	0.101
		RAD54L	1.97515	0.0371	0.2126	0.0002
		RRM2	3.12956	0.0003	0.1766	0.0023
		TK1	1.88102	P<0,0001	0.2344	P<0,0001
		TOP2A	3.00458	0.0095	0.1606	0.0055
